# Supplementary material for: Oligo-barcode illuminates holocentric karyotype evolution in Rhynchospora (Cyperaceae)
Source: Front Plant Sci. 2024 Feb 7;15:1330927. doi: 10.3389/fpls.2024.1330927 (PMC10879424; doi:10.3389/fpls.2024.1330927)
Supplement: Supplementary file 3 [file DataSheet_1.zip]

Archive with 7 entries (6 files):
- suppl_tables/
- suppl_tables/Table_S2.xlsx
- __MACOSX/suppl_tables/._Table_S2.xlsx
- suppl_tables/Table_S3.xlsx
- __MACOSX/suppl_tables/._Table_S3.xlsx
- suppl_tables/Table_S1.xlsx
- __MACOSX/suppl_tables/._Table_S1.xlsx
