# Supplementary material for: Oligo-barcode illuminates holocentric karyotype evolution in Rhynchospora (Cyperaceae)
Source: Front Plant Sci. 2024 Feb 7;15:1330927. doi: 10.3389/fpls.2024.1330927 (PMC10879424; doi:10.3389/fpls.2024.1330927)
Supplement: Supplementary file 3 [file DataSheet_1.zip › suppl_tables/Table_S3.xlsx]

## Sheet: Sheet1
Table S3. Sample information, voucher and geographical coordinates
Species (sample)	Section	Chromosome number (n)	Source/Voucher	Geogrphical coordinate (decimal degrees)
R. alba	Albae	13	GLM-P-018127	51.355055; 14.729016
R. cephalotes	Cephalotae	9	Costa et al. 2021
R. ridleyi	Pseudocapitatae	6	Felix L. P. 19411	-6.787555; -35.133830
R. breviuscula	Dichromena	5	Hofstatter et al. 2022
R. colorata	Dichromena	5	comercially acquired www.dingers.de
R. nervosa ssp. ciliata	Dichromena	5	Ribeiro et al. 2017
R. pubera (2n = 10)	Dichromena	5	Hofstatter et al. 2022
R. pubera (2n = 12)	Dichromena	6		-1.464265; -48.505385
R. radicans	Dichromena	5		9.939049; -84.072598
R. tenerrima	Tenues	10		-9.703924; -35.832067
R. filiformis	Tenues	5	Felix L. P. 19431	-6.61810942; -34.97415161
R. riparia	Tenues	5	Felix L. P. 19415	-6.787555; -35.133830
R. tenuis	Tenues	2	Hofstatter et al. 2022
R. barbata	Pauciflorae	5	Felix L. P. 19412	-6.787555; -35.133830
R. holoschoenoides	Polycephalae	5	Felix L. P. 19428	-6.61810942; -34.97415161
